# Supplementary material for: Threshold Effect of Time to Admission on Long-Term Mortality in Geriatric Hip Fractures: A 24-H Critical Window Identified
Source: J Clin Med. 2026 Jan 16;15(2):752. doi: 10.3390/jcm15020752 (PMC12842464; doi:10.3390/jcm15020752)
Supplement: Supplementary file 1 [file jcm-15-00752-s001.zip]

Archive with 1 entries (1 files):
- jcm-4087537-supplementary.pdf
